# Supplementary material for: Lipid Profile in Multiple Sclerosis: Functional Capacity and Therapeutic Potential of Its Regulation after Intervention with Epigallocatechin Gallate and Coconut Oil
Source: Foods. 2023 Oct 11;12(20):3730. doi: 10.3390/foods12203730 (PMC10606609; doi:10.3390/foods12203730)
Supplement: Supplementary file 1 [file foods-12-03730-s001.zip]

Archive with 2 entries (2 files):
- supplementary Figure S1 CONSORT DIAGRAM FLOW.pdf
- Supplementary_Material Tabla S1.pdf
